# Supplementary material for: Characterization of the complete plastid genome of Korean endemic, Ajuga spectabilis Nakai (Lamiaceae)
Source: Mitochondrial DNA B Resour. 2023 Jan 15;8(1):119–23. doi: 10.1080/23802359.2022.2156258 (PMC9848336; doi:10.1080/23802359.2022.2156258)
Supplement: Supplemental Material [file TMDN_A_2156258_SM3632.xlsx]

## Sheet: Sheet1
Table S2: Sanger sequencing result report of Ajuga spectabilis genome
Sample Information					Sequencing Information
Species		Plant			Library prep kit		TruSeq Nano DNA
Sample type		gDNA					Sample Preparation kit
					Platform		Illumina MiSeq
					Read type		Paired-end 300 cycles
Sample Quality Control(QC) data
No.	Sample ID		DNA Conc.(ng/ul)		A260/280		A260/230		Conc.		Volume		Amount		Result
1	A.sp		670.56		1.87		0.99		131.72		80		10537.2		Check
