# Supplementary material for: Characterization of the complete plastid genome of Korean endemic, Ajuga spectabilis Nakai (Lamiaceae)
Source: Mitochondrial DNA B Resour. 2023 Jan 15;8(1):119–23. doi: 10.1080/23802359.2022.2156258 (PMC9848336; doi:10.1080/23802359.2022.2156258)
Supplement: Supplemental Material [file TMDN_A_2156258_SM3628.xlsx]

## Sheet: Sheet1
Table S1: List of Primers used in Ajuga spectabiis Chloroplast
Oligo primer 1					Aju_rps2F
5'-Oligo Seq-3'
AAAATGAACTCCTGCCTCCA
5'Mod		3' Mod		GC(%)	Tm(C)	Mer	Purification		Amount(umoles)
				0.45	59.1	20	MOPC		0.05
Oligo primer 2 Aju_rpoC2R
GTGCCTCCTTCAAAACAACA
5'Mod		3' Mod		GC(%)	Tm(C)	Mer	Purification		Amount(umoles)
				0.45	58.2	20	MOPC		0.05
